# Supplementary material for: Ginsenoside Rh4 Suppresses Metastasis of Esophageal Cancer and Expression of c-Myc via Targeting the Wnt/β-Catenin Signaling Pathway
Source: Nutrients. 2022 Jul 25;14(15):3042. doi: 10.3390/nu14153042 (PMC9331240; doi:10.3390/nu14153042)
Supplement: Supplementary file 1 [file nutrients-14-03042-s001.zip]

Archive with 1 entries (1 files):
- nutrients-1782780-supplementary.pdf
